# Supplementary material for: Abiotrophia defectiva DnaK Promotes Fibronectin-Mediated Adherence to HUVECs and Induces a Proinflammatory Response
Source: Int J Mol Sci. 2021 Aug 8;22(16):8528. doi: 10.3390/ijms22168528 (PMC8395199; doi:10.3390/ijms22168528)
Supplement: Supplementary file 1 [file ijms-22-08528-s001.zip]

Archive with 1 entries (1 files):
- ijms-1328250-supplementary.pdf
